# Supplementary material for: Reasoning-based LLMs surpass average human performance on medical social skills
Source: Sci Rep. 2025 Oct 17;15:36453. doi: 10.1038/s41598-025-20496-7 (PMC12534372; doi:10.1038/s41598-025-20496-7)
Supplement: Supplementary file 1 — Supplementary Material 1 [file 41598_2025_20496_MOESM1_ESM.xlsx]

## Sheet: Table S1
Table S1. Full question set and model responses
Question Information							Author Eligibility Screening			GPT-4						GPT-4o						o1 Preview						o1						Gemini 1.5 Pro
no.	exam	Categories	Question ID (UWORLD)	Question text	Answer choices	Correct answer	Author 1	Author 2	Author 3	GPT-4 answer	GPT-4 full answer	GPT-4 correct/false	GPT-4 2nd chance	GPT-4 did answer change?	If false before, is changed to correct?	GPT-4o answer	GPT-4o full answer	GPT-4o Correct/false	GPT-4o 2nd Chance	GPT 4 did change answer?	If false before, is changed to correct?	o1 preview answer	o1 preview full answer	o1 preview correct/false	o1 preview 2nd chance	o1 preview did answer change?	If false before, is changed to correct?	o1 answer	o1 full answer	o1 correct/false	o1 2nd chance	o1 did answer change?	If false before, is changed to correct?	Gemini 1.5 pro answer	Gemini 1.5 pro full answer	Gemini 1.5 pro correct/false	Gemini 1.5 pro 2nd chance	Gemini 1.5 pro did answer change?	If false before, is changed to correct?
1	USMLE Step 1	NA	NA	In informing a couple that their newborn had Down syndrome, there is a specific, relatively limited amount of information that the counslting physician should give immediately. The rest can be discussed at a later time. Which of the following best explains the purpose of using this approach to disclosure?	A. Allowing the couple's primary care physician to discuss most of the information with them. B. Allowing the parents time to tell other family members. C. Delaying parental distress until the information is completely disclosed. D. Disclosing the most important information so that it can be understood as fully as possible E. Influencing the parent' course of action about what is medically most a…	D	TRUE	TRUE	TRUE	D	D. Disclosing the most important information so that it can be understood as fully as possible	Correct	D	No	NA	D	D. Disclosing the most important information so that it can be understood as fully as possible	Correct	D	No	NA	D	D. Disclosing the most important information so that it can be understood as fully as possible.	Correct	D	No	NA	D	D. Disclosing the most important information so that it can be understood as fully as possible.	Correct	D	No	NA	D	D. Disclosing the most important information so that it can be understood as fully as possible.	Correct	D	No	NA
2	USMLE Step 1	NA	NA	A 31-year-old woman with a 5-year history of fatigue comes to the physician for an initial visit. She has seen four other physicians for the same condition within the past 6 months, but no abnormalities were found. She gives the phyisician a large folder that contains her medical records. She says, "I can barely get out of bed most mornings, but nobody can figure out why because all of my test tu…	A. "From the size of the folder you brought, it looks like you've had very thorough examinations in the past". B. "I don't have much experience with chronic fatigue syndrome, but I'm committed to learning as much as I can about it." C. "I'm not familiar ith chronic fatigue syndrome, except that many physicians don't think it's a real disease." D. "Let's start over from scratch. We'll need to repe…	B	TRUE	TRUE	TRUE	B	B. ""I don't have much experience with chronic fatigue syndrome, but I'm committed to learning as much as I can about it.""	Correct	B	No	NA	B	B. ""I don't have much experience with chronic fatigue syndrome, but I'm committed to learning as much as I can about it.""	Correct	B	No	NA	B	B. "I don't have much experience with chronic fatigue syndrome, but I'm committed to learning as much as I can about it."	Correct	B	No	NA	B	B. "I don't have much experience with chronic fatigue syndrome, but I'm committed to learning as much as I can about it."	Correct	B	No	NA	B	B. "I don't have much experience with chronic fatigue syndrome, but I'm committed to learning as much as I can about it."	Correct	B	No	NA
3	USMLE Step 1	NA	NA	A 78-year-old woman is admitted to the hospital because of a 1-week history of jaundice. CT scan of the abdomen shows a mass suggestive of pancreatic cancer. Three hours later, the on-call physician enters the patient's room to discuss the prognosis and obtain consent for a biopsy scheduled for the next morning. On entering the room, the physician greets the patient and her husband. The physician…	A. Allow the patient's husband to serve as an interpreter B. Consult the hospital ethics committee C. Explain to the husband that information cannot be provided uuntil the hospital interpreter arrives in the morning. D. Use a telephone interpreter service	D	TRUE	TRUE	TRUE	D	D. Use a telephone interpreter service"	Correct	D	No	NA	D	D. Use a telephone interpreter service"	Correct	D	No	NA	D	D. Use a telephone interpreter service	Correct	D	No	NA	D	D. Use a telephone interpreter service	Correct	D	No	NA	D	D. Use a telephone interpreter service.	Correct	D	No	NA
4	USMLE Step 1	NA	NA	A 58-year-old man with chronic obstructive pulmonary disease comes to the clinic with his wife for a follow-up examination. He has smoked one pack of cigarettes daily for 35 years. He has tried to quit smoking twice but was unsuccessful both times. At today's visit, when the physician asks the patient about smoking cessation, he says he is not ready to do so. The patient's wife states her husband…	A. "Are there any reasons why you might want to quit smoking?" B. "Are you aware that your lung condition is chronic at this point?" C. "I'm sure you don't want your wife to suffer as a result of your smoking." D. "The majority of your health issues would improve if you quit smoking." E. "Why haven't you been able to stay off cigarettes?"	A	TRUE	TRUE	TRUE	A	"A. ""Are there any reasons why you might want to quit smoking?""	Correct	A	No	NA	A	A. "Are there any reasons why you might want to quit smoking?"	Correct	A	No	NA	A	A. "Are there any reasons why you might want to quit smoking?"	Correct	A	No	NA	A	A. "Are there any reasons why you might want to quit smoking?"	Correct	A	No	NA	A	A. "Are there any reasons why you might want to quit smoking?"	Correct	A	No	NA
5	USMLE Step 1	NA	NA	A 38-year-old woman comes to the clinic to discuss results of a biopsy specimen of a mass in the right breast obtained 1 week ago. She has no history of serious illness and takes no medications. Vital signs are within normal limits. Examination of the right breast shows a well-healing biopsy incision. The remainder of the examination discloses no abnormalities. Results of the biopsy specimen disc…	A. "As the patient, you really shouls make any decision you feel is best for you." B. Before I make recommendations, can you tell me what you understand about your options?" C. Given the stage of the cancer, I recommend mastectomy." D. "How important is it to you to keep your breasts?" E. "Would you like to discuss these options further with your family?" F. "Would you like to think your options …	B	TRUE	TRUE	TRUE	B	B. Before I make recommendations, can you tell me what you understand about your options?""	Correct	B	No	NA	B	B. "Before I make recommendations, can you tell me what you understand about your options?"	Correct	B	No	NA	B	B. "Before I make recommendations, can you tell me what you understand about your options?"	Correct	D	Yes	the answer is wrong after changing	B	B. "Before I make recommendations, can you tell me what you understand about your options?"	Correct	B	No	NA	B	B. "Before I make recommendations, can you tell me what you understand about your options?"	Correct	B	No	NA
1	UWORLD Step 1, Social Sciences, Ethical, Legal, & Proffesional	Communication and interpersonal skills	21742	**Question Text and responses have been removed per UWORLD copyright policy		A	TRUE	TRUE	TRUE	C		Incorrect	C	No	NA	A		Correct	A	No	NA	E		Incorrect	A	Yes	Yes	A		Correct	A	No	NA	A		Correct	A	No	NA
2	UWORLD Step 1, Social Sciences, Ethical, Legal, & Proffesional	Communication and interpersonal skills	21423			B	TRUE	TRUE	TRUE	B		Correct	B	No	NA	B		Correct	B	No	NA	B		Correct	B	No	NA	B		Correct	B	No	NA	B		Correct	B	No	NA
3	UWORLD Step 1, Social Sciences, Ethical, Legal, & Proffesional	Patient safety	11532			F	TRUE	TRUE	TRUE	F		Correct	F	No	NA	F		Correct	F	No	NA	F		Correct	B	Yes	the answer is wrong after changing	F		Correct	F	No	NA	F		Correct	F	No	NA
4	UWORLD Step 1, Social Sciences, Ethical, Legal, & Proffesional	Communication and interpersonal skills	21178			D	TRUE	TRUE	TRUE	D		Correct	D	No	NA	D		Correct	D	No	NA	D		Correct	D	No	NA	D		Correct	D	No	NA	E		Incorrect	E	No	NA
5	UWORLD Step 1, Social Sciences, Ethical, Legal, & Proffesional	Healthcare policy and economics	784			E	TRUE	TRUE	TRUE	B		Incorrect	B	No	NA	C		Incorrect	C	No	NA	E		Correct	A	Yes	the answer is wrong after changing	E		Correct	E	No	NA	E		Correct	E	No	NA
6	UWORLD Step 1, Social Sciences, Ethical, Legal, & Proffesional	Communication and interpersonal skills	10398			C	TRUE	TRUE	TRUE	C		Correct	C	No	NA	C		Correct	C	No	NA	C		Correct	F	Yes	the answer is wrong after changing	C		Correct	C	No	NA	C		Correct	C	No	NA
7	UWORLD Step 1, Social Sciences, Ethical, Legal, & Proffesional	System based-practice and quality improvement	11515			D	TRUE	TRUE	TRUE	B		Incorrect	B	No	NA	B		Incorrect	B	No	NA	B		Incorrect	A	Yes	the answer is wrong after changing	D		Correct	D	No	NA	D		Correct	D	No	NA
8	UWORLD Step 1, Social Sciences, Ethical, Legal, & Proffesional	Healthcare policy and economics	7733			C	TRUE	TRUE	TRUE	C		Correct	C	No	NA	C		Correct	C	No	NA	C		Correct	C	No	NA	C		Correct	C	No	NA	C		Correct	C	No	NA
9	UWORLD Step 1, Social Sciences, Ethical, Legal, & Proffesional	Communication and interpersonal skills	21735			A	TRUE	TRUE	FALSE	C		Incorrect	C	No	NA	A		Correct	A	No	NA	A		Correct	D	Yes	the answer is wrong after changing	A		Correct	A	No	NA	D		Incorrect	D	No	NA
10	UWORLD Step 1, Social Sciences, Ethical, Legal, & Proffesional	Communication and interpersonal skills	18808			D	TRUE	TRUE	TRUE	D		Correct	D	No	NA	D		Correct	D	No	NA	D		Correct	A	Yes	the answer is wrong after changing	D		Correct	D	No	NA	D		Correct	D	No	NA
11	UWORLD Step 1, Social Sciences, Ethical, Legal, & Proffesional	System-based practice and quality improvement	20527			A	TRUE	TRUE	TRUE	A		Correct	A	No	NA	A		Correct	A	No	NA	A		Correct	A	No	NA	A		Correct	A	No	NA	A		Correct	A	No	NA
12	UWORLD Step 1, Social Sciences, Ethical, Legal, & Proffesional	System-based practice and quality improvement	11549			A	TRUE	TRUE	TRUE	A		Correct	A	No	NA	A		Correct	A	No	NA	A		Correct	A	No	NA	A		Correct	A	No	NA	A		Correct	A	No	NA
13	UWORLD Step 1, Social Sciences, Ethical, Legal, & Proffesional	Medical ethics and jurisprudence	2057			D	TRUE	TRUE	TRUE	D		Correct	D	No	NA	D		Correct	D	No	NA	D		Correct	D	No	NA	D		Correct	D	No	NA	D		Correct	D	No	NA
14	UWORLD Step 1, Social Sciences, Ethical, Legal, & Proffesional	Communication and interpersonal skills	18695			A	TRUE	TRUE	TRUE	C		Incorrect	C	No	NA	A		Correct	A	No	NA	C		Incorrect	A	Yes	Yes	A		Correct	A	No	Yes	A		Correct	A	No	NA
15	UWORLD Step 1, Social Sciences, Ethical, Legal, & Proffesional	Medical ethics and jurisprudence	10542			A	TRUE	TRUE	TRUE	A		Correct	A	No	NA	D		Incorrect	D	No	NA	D		Incorrect	A	Yes	Yes	A		Correct	A	No	Yes	A		Correct	A	No	NA
16	UWORLD Step 1, Social Sciences, Ethical, Legal, & Proffesional	Communication and interpersonal skills	7487			E	TRUE	TRUE	TRUE	E		Correct	E	No	NA	E		Correct	E	No	NA	E		Correct	E	No	NA	E		Correct	E	No	NA	E		Correct	E	No	NA
17	UWORLD Step 1, Social Sciences, Ethical, Legal, & Proffesional	Healthcare policy and economics	11602			D	TRUE	FALSE	TRUE	D		Correct	D	No	NA	D		Correct	D	No	NA	D		Correct	D	No	NA	D		Correct	D	No	NA	D		Correct	D	No	NA
18	UWORLD Step 1, Social Sciences, Ethical, Legal, & Proffesional	Communication and interpersonal skills	18762			E	TRUE	TRUE	TRUE	E		Correct	E	No	NA	E		Correct	E	No	NA	E		Correct	E	No	NA	E		Correct	E	No	NA	E		Correct	E	No	NA
19	UWORLD Step 1, Social Sciences, Ethical, Legal, & Proffesional	Communication and interpersonal skills	21176			D	TRUE	TRUE	TRUE	E		Incorrect	E	No	NA	D		Correct	D	No	NA	D		Correct	D	No	NA	D		Correct	D	No	NA	D		Correct	D	No	NA
20	UWORLD Step 1, Social Sciences, Ethical, Legal, & Proffesional	Communication and interpersonal skills	21977			C	TRUE	TRUE	TRUE	C		Correct	C	No	NA	C		Correct	C	No	NA	C		Correct	C	No	NA	C		Correct	C	No	NA	C		Correct	C	No	NA
21	UWORLD Step 1, Social Sciences, Ethical, Legal, & Proffesional	Medical ethics and jurisprudence	19387			B	TRUE	TRUE	TRUE	B		Correct	B	No	NA	B		Correct	B	No	NA	B		Correct	B	No	NA	B		Correct	B	No	NA	B		Correct	B	No	NA
22	UWORLD Step 1, Social Sciences, Ethical, Legal, & Proffesional	Patient safety	106288			C	TRUE	TRUE	TRUE	C		Correct	C	No	NA	C		Correct	C	No	NA	C		Correct	C	No	NA	C		Correct	C	No	NA	C		Correct	C	No	NA
23	UWORLD Step 1, Social Sciences, Ethical, Legal, & Proffesional	Communication and interpersonal skills	19253			E	TRUE	TRUE	TRUE	E		Correct	E	No	NA	E		Correct	E	No	NA	E		Correct	E	No	NA	E		Correct	E	No	NA	C		Incorrect	C	No	NA
24	UWORLD Step 1, Social Sciences, Ethical, Legal, & Proffesional	Medical ethics and jurisprudence	1237			C	TRUE	TRUE	TRUE	B		Incorrect	B	No	NA	C		Correct	C	No	NA	C		Correct	C	No	NA	C		Correct	C	No	NA	C		Correct	C	No	NA
25	UWORLD Step 1, Social Sciences, Ethical, Legal, & Proffesional	Patient safety	11535			B	TRUE	TRUE	TRUE	C		Incorrect	C	No	NA	B		Correct	B	No	NA	B		Correct	B	No	NA	B		Correct	B	No	NA	C		Incorrect	C	No	NA
26	UWORLD Step 1, Social Sciences, Ethical, Legal, & Proffesional	Miscellaneous	1107			D	TRUE	TRUE	TRUE	D		Correct	D	No	NA	D		Correct	D	No	NA	D		Correct	D	No	NA	D		Correct	D	No	NA	D		Correct	D	No	NA
27	UWORLD Step 1, Social Sciences, Ethical, Legal, & Proffesional	Medical ethics and jurisprudence	1182			D	TRUE	TRUE	FALSE	D		Correct	D	No	NA	D		Correct	D	No	NA	D		Correct	D	No	NA	D		Correct	D	No	NA	D		Correct	D	No	NA
28	UWORLD Step 1, Social Sciences, Ethical, Legal, & Proffesional	Communication and interpersonal skills	21978			E	TRUE	TRUE	TRUE	C		Incorrect	C	No	NA	C		Incorrect	C	No	NA	E		Correct	D	Yes	the answer is wrong after changing	E		Correct	E	No	NA	E		Correct	E	No	NA
29	UWORLD Step 1, Social Sciences, Ethical, Legal, & Proffesional	Communication and interpersonal skills	21973			B	FALSE	TRUE	TRUE	B		Correct	B	No	NA	B		Correct	B	No	NA	B		Correct	B	No	NA	B		Correct	B	No	NA	E		Incorrect	E	No	NA
30	UWORLD Step 1, Social Sciences, Ethical, Legal, & Proffesional	Medical ethics and jurisprudence	106484			C	TRUE	TRUE	TRUE	D		Incorrect	D	No	NA	D		Incorrect	D	No	NA	C		Correct	C	No	NA	C		Correct	C	No	NA	C		Correct	C	No	NA
31	UWORLD Step 1, Social Sciences, Ethical, Legal, & Proffesional	Communication and interpersonal skills	21697			E	TRUE	TRUE	TRUE	E		Correct	E	No	NA	E		Correct	E	No	NA	E		Correct	E	No	NA	C		Incorrect	C	No	NA	E		Correct	E	No	NA
32	UWORLD Step 1, Social Sciences, Ethical, Legal, & Proffesional	Communication and interpersonal skills	18836			C	TRUE	TRUE	TRUE	C		Correct	C	No	NA	C		Correct	C	No	NA	C		Correct	C	No	NA	C		Correct	C	No	NA	C		Correct	C	No	NA
33	UWORLD Step 1, Social Sciences, Ethical, Legal, & Proffesional	System based-practice and quality improvement	21425			A	TRUE	TRUE	TRUE	A		Correct	A	No	NA	A		Correct	A	No	NA	A		Correct	D	Yes	the answer is wrong after changing	A		Correct	A	No	NA	A		Correct	A	No	NA
34	UWORLD Step 1, Social Sciences, Ethical, Legal, & Proffesional	Communication and interpersonal skills	21625			A	TRUE	TRUE	TRUE	A		Correct	A	No	NA	A		Correct	A	No	NA	A		Correct	A	No	NA	A		Correct	A	No	NA	A		Correct	A	No	NA
35	UWORLD Step 1, Social Sciences, Ethical, Legal, & Proffesional	Medical ethics and jurisprudence	19044			D	TRUE	TRUE	TRUE	D		Correct	D	No	NA	D		Correct	D	No	NA	D		Correct	E	Yes	the answer is wrong after changing	D		Correct	D	No	NA	D		Correct	D	No	NA
36	UWORLD Step 1, Social Sciences, Ethical, Legal, & Proffesional	Medical ethics and jurisprudence	10534			C	TRUE	TRUE	TRUE	C		Correct	C	No	NA	C		Correct	C	No	NA	C		Correct	C	No	NA	C		Correct	C	No	NA	C		Correct	C	No	NA
37	UWORLD Step 1, Social Sciences, Ethical, Legal, & Proffesional	Medical ethics and jurisprudence	10533			C	TRUE	TRUE	TRUE	C		Correct	C	No	NA	C		Correct	C	No	NA	C		Correct	C	No	NA	C		Correct	C	No	NA	C		Correct	C	No	NA
38	UWORLD Step 1, Social Sciences, Ethical, Legal, & Proffesional	Communication and interpersonal skills	21717			D	TRUE	TRUE	TRUE	D		Correct	D	No	NA	D		Correct	D	No	NA	D		Correct	D	No	NA	D		Correct	D	No	NA	D		Correct	D	No	NA
39	UWORLD Step 1, Social Sciences, Ethical, Legal, & Proffesional	Patient safety	11847			D	TRUE	TRUE	TRUE	D		Correct	D	No	NA	D		Correct	D	No	NA	D		Correct	D	No	NA	D		Correct	D	No	NA	D		Correct	D	No	NA
40	UWORLD Step 1, Social Sciences, Ethical, Legal, & Proffesional	Communication and interpersonal skills	1123			F	TRUE	TRUE	TRUE	F		Correct	F	No	NA	F		Correct	F	No	NA	F		Correct	F	No	NA	F		Correct	F	No	NA	F		Correct	F	No	NA

## Sheet: Table S2
Table S2. Cohen’s kappa for intra-model agreement.
model	Cohen’s kappa
gemini 1.5 pro	1
gpt-4	1
gpt-4o	1
o1	1
o1-preview	0.0178571

## Sheet: Table S3
Table S3. Statistical comparisons of model accuracy against benchmarks
comparison	test	statistic	p_value	p_adj_Bonferroni
o1 vs Human (64%)	Exact binomial	x = 39/40	4.15209e-07	8.30418e-07
o1 vs gpt-4o	Fisher exact	o1 39/40 vs gpt-4o 35/40	0.200723	0.401447

## Sheet: Table S4
Table S4. Shortened version of Table S1 used in inferential statistical analysis
model	Item	initial_choice	final_choice	correct_choice
gpt-4	1	C	C	A
gpt-4	2	B	B	B
gpt-4	3	F	F	F
gpt-4	4	D	D	D
gpt-4	5	B	B	E
gpt-4	6	C	C	C
gpt-4	7	B	B	D
gpt-4	8	C	C	C
gpt-4	9	C	C	A
gpt-4	10	D	D	D
gpt-4	11	A	A	A
gpt-4	12	A	A	A
gpt-4	13	D	D	D
gpt-4	14	C	C	A
gpt-4	15	A	A	A
gpt-4	16	E	E	E
gpt-4	17	D	D	D
gpt-4	18	E	E	E
gpt-4	19	E	E	D
gpt-4	20	C	C	C
gpt-4	21	B	B	B
gpt-4	22	C	C	C
gpt-4	23	E	E	E
gpt-4	24	B	B	C
gpt-4	25	C	C	B
gpt-4	26	D	D	D
gpt-4	27	D	D	D
gpt-4	28	C	C	E
gpt-4	29	B	B	B
gpt-4	30	D	D	C
gpt-4	31	E	E	E
gpt-4	32	C	C	C
gpt-4	33	A	A	A
gpt-4	34	A	A	A
gpt-4	35	D	D	D
gpt-4	36	C	C	C
gpt-4	37	C	C	C
gpt-4	38	D	D	D
gpt-4	39	D	D	D
gpt-4	40	F	F	F
gpt-4o	1	A	A	A
gpt-4o	2	B	B	B
gpt-4o	3	F	F	F
gpt-4o	4	D	D	D
gpt-4o	5	C	C	E
gpt-4o	6	C	C	C
gpt-4o	7	B	B	D
gpt-4o	8	C	C	C
gpt-4o	9	A	A	A
gpt-4o	10	D	D	D
gpt-4o	11	A	A	A
gpt-4o	12	A	A	A
gpt-4o	13	D	D	D
gpt-4o	14	A	A	A
gpt-4o	15	D	D	A
gpt-4o	16	E	E	E
gpt-4o	17	D	D	D
gpt-4o	18	E	E	E
gpt-4o	19	D	D	D
gpt-4o	20	C	C	C
gpt-4o	21	B	B	B
gpt-4o	22	C	C	C
gpt-4o	23	E	E	E
gpt-4o	24	C	C	C
gpt-4o	25	B	B	B
gpt-4o	26	D	D	D
gpt-4o	27	D	D	D
gpt-4o	28	C	C	E
gpt-4o	29	B	B	B
gpt-4o	30	D	D	C
gpt-4o	31	E	E	E
gpt-4o	32	C	C	C
gpt-4o	33	A	A	A
gpt-4o	34	A	A	A
gpt-4o	35	D	D	D
gpt-4o	36	C	C	C
gpt-4o	37	C	C	C
gpt-4o	38	D	D	D
gpt-4o	39	D	D	D
gpt-4o	40	F	F	F
o1-preview	1	E	A	A
o1-preview	2	B	B	B
o1-preview	3	F	B	F
o1-preview	4	D	D	D
o1-preview	5	E	A	E
o1-preview	6	C	F	C
o1-preview	7	B	A	D
o1-preview	8	C	C	C
o1-preview	9	A	D	A
o1-preview	10	D	A	D
o1-preview	11	A	A	A
o1-preview	12	A	A	A
o1-preview	13	D	D	D
o1-preview	14	C	A	A
o1-preview	15	D	A	A
o1-preview	16	E	E	E
o1-preview	17	D	D	D
o1-preview	18	E	E	E
o1-preview	19	D	D	D
o1-preview	20	C	C	C
o1-preview	21	B	B	B
o1-preview	22	C	C	C
o1-preview	23	E	E	E
o1-preview	24	C	C	C
o1-preview	25	B	B	B
o1-preview	26	D	D	D
o1-preview	27	D	D	D
o1-preview	28	E	D	E
o1-preview	29	B	B	B
o1-preview	30	C	C	C
o1-preview	31	E	E	E
o1-preview	32	C	C	C
o1-preview	33	A	D	A
o1-preview	34	A	A	A
o1-preview	35	D	E	D
o1-preview	36	C	C	C
o1-preview	37	C	C	C
o1-preview	38	D	D	D
o1-preview	39	D	D	D
o1-preview	40	F	F	F
o1	1	A	A	A
o1	2	B	B	B
o1	3	F	F	F
o1	4	D	D	D
o1	5	E	E	E
o1	6	C	C	C
o1	7	D	D	D
o1	8	C	C	C
o1	9	A	A	A
o1	10	D	D	D
o1	11	A	A	A
o1	12	A	A	A
o1	13	D	D	D
o1	14	A	A	A
o1	15	A	A	A
o1	16	E	E	E
o1	17	D	D	D
o1	18	E	E	E
o1	19	D	D	D
o1	20	C	C	C
o1	21	B	B	B
o1	22	C	C	C
o1	23	E	E	E
o1	24	C	C	C
o1	25	B	B	B
o1	26	D	D	D
o1	27	D	D	D
o1	28	E	E	E
o1	29	B	B	B
o1	30	C	C	C
o1	31	C	C	E
o1	32	C	C	C
o1	33	A	A	A
o1	34	A	A	A
o1	35	D	D	D
o1	36	C	C	C
o1	37	C	C	C
o1	38	D	D	D
o1	39	D	D	D
o1	40	F	F	F
gemini 1.5 pro	1	A	A	A
gemini 1.5 pro	2	B	B	B
gemini 1.5 pro	3	F	F	F
gemini 1.5 pro	4	E	E	D
gemini 1.5 pro	5	E	E	E
gemini 1.5 pro	6	C	C	C
gemini 1.5 pro	7	D	D	D
gemini 1.5 pro	8	C	C	C
gemini 1.5 pro	9	D	D	A
gemini 1.5 pro	10	D	D	D
gemini 1.5 pro	11	A	A	A
gemini 1.5 pro	12	A	A	A
gemini 1.5 pro	13	D	D	D
gemini 1.5 pro	14	A	A	A
gemini 1.5 pro	15	A	A	A
gemini 1.5 pro	16	E	E	E
gemini 1.5 pro	17	D	D	D
gemini 1.5 pro	18	E	E	E
gemini 1.5 pro	19	D	D	D
gemini 1.5 pro	20	C	C	C
gemini 1.5 pro	21	B	B	B
gemini 1.5 pro	22	C	C	C
gemini 1.5 pro	23	C	C	E
gemini 1.5 pro	24	C	C	C
gemini 1.5 pro	25	C	C	B
gemini 1.5 pro	26	D	D	D
gemini 1.5 pro	27	D	D	D
gemini 1.5 pro	28	E	E	E
gemini 1.5 pro	29	E	E	B
gemini 1.5 pro	30	C	C	C
gemini 1.5 pro	31	E	E	E
gemini 1.5 pro	32	C	C	C
gemini 1.5 pro	33	A	A	A
gemini 1.5 pro	34	A	A	A
gemini 1.5 pro	35	D	D	D
gemini 1.5 pro	36	C	C	C
gemini 1.5 pro	37	C	C	C
gemini 1.5 pro	38	D	D	D
gemini 1.5 pro	39	D	D	D
gemini 1.5 pro	40	F	F	F
