# Supplementary material for: Reasoning-based LLMs surpass average human performance on medical social skills
Source: Sci Rep. 2025 Oct 17;15:36453. doi: 10.1038/s41598-025-20496-7 (PMC12534372; doi:10.1038/s41598-025-20496-7)
Supplement: Supplementary file 2 — Supplementary Material 2 [file 41598_2025_20496_MOESM2_ESM.r]

# analysis_master.R
# Statistical analyses for LLM social-skills study
# – Cohen’s κ (initial ↔ final self-agreement)
# – Exact binomial:  o1 vs 64 % human benchmark
# – Fisher exact   :  o1 vs GPT-4o   *
#   * “gpt-4o” and “gemini 1.5 pro” tie at 35/40; their 2×2 tables & p-values
#     are identical, so one comparison suffices.
# – Outputs:  Supplementary_Table_2_kappa.csv
#             Supplementary_Table_3_o1VShumans&LLMs.csv

library(readr)
library(dplyr)
library(irr)
library(purrr)

DATA_FILE <- "LLM_socialskills_statistics.csv"    # raw data
df <- read_csv(DATA_FILE)

# ── Harmonise model labels (lower-case, trim spaces) ─────────
df <- df %>%
  mutate(model = trimws(tolower(model)))

n_items <- 40        # questions per model
human_p <- 0.64      # UWORLD average correct rate (benchmark)

# ── Add correctness flags ────────────────────────────────────
df <- df %>%
  mutate(
    initial_correct = as.integer(initial_choice == correct_choice),
    final_correct   = as.integer(final_choice   == correct_choice)
  )

# ── 1.  Cohen’s κ  (per model) ───────────────────────────────
kappa_table <- df %>%
  group_by(model) %>%
  summarise(
    Cohen_kappa = kappa2(
      cbind(initial_correct, final_correct),
      weight = "unweighted")$value,
    .groups = "drop"
  )

write_csv(kappa_table, "Supplementary_Table_2_kappa.csv")

# ── 2.  Exact binomial  (o1 vs 64 % human benchmark) ────────
o1_correct <- df %>%
  filter(model == "o1") %>%
  summarise(sum(final_correct)) %>% pull()

binom_res <- binom.test(
  x           = o1_correct,
  n           = n_items,
  p           = human_p,
  alternative = "greater"
)

binom_row <- data.frame(
  comparison = "o1 vs Human (64%)",
  test       = "Exact binomial",
  statistic  = paste0("x = ", o1_correct, "/", n_items),
  p_value    = binom_res$p.value
)

# ── 3.  Fisher exact  (o1 vs GPT-4o) ─────────────────────────
best_llm <- "gpt-4o"   # tie-breaker chosen; gemini 1.5 pro yields same result
best_correct <- df %>%
  filter(model == best_llm) %>%
  summarise(sum(final_correct)) %>% pull()

mat <- matrix(c(o1_correct, n_items - o1_correct,
                best_correct, n_items - best_correct),
              nrow = 2, byrow = TRUE)

fisher_res <- fisher.test(mat, alternative = "two.sided")

fisher_row <- data.frame(
  comparison = paste("o1 vs", best_llm),
  test       = "Fisher exact",
  statistic  = paste0("o1 ", o1_correct, "/", n_items,
                      " vs ", best_llm, " ", best_correct, "/", n_items),
  p_value    = fisher_res$p.value
)

# ── 4.  Combine & Bonferroni (two primary tests) ────────────
primary_tests <- bind_rows(binom_row, fisher_row) %>%
  mutate(p_adj_Bonferroni = p.adjust(p_value, method = "bonferroni"))

write_csv(primary_tests,
          "Supplementary_Table_3_o1VShumans&LLMs.csv")
